# Supplementary material for: Structural Dynamics, Phonon Spectra and Thermal Transport in the Silicon Clathrates
Source: Molecules. 2022 Sep 29;27(19):6431. doi: 10.3390/molecules27196431 (PMC9572326; doi:10.3390/molecules27196431)
Supplement: Supplementary file 1 [file molecules-27-06431-s001.zip]

Archive with 1 entries (1 files):
- molecules-1916441-supplementary.pdf
